# Supplementary material for: HGA Triggers SAA Aggregation and Accelerates Fibril Formation in the C20/A4 Alkaptonuria Cell Model
Source: Cells. 2024 Sep 7;13(17):1501. doi: 10.3390/cells13171501 (PMC11394027; doi:10.3390/cells13171501)
Supplement: Supplementary file 1 [file cells-13-01501-s001.zip]

Archive with 9 entries (9 files):
- Figure S1.PNG
- Figure S2.PNG
- Figure S3.PNG
- Video S1.mp4
- Video S2.mp4
- Video S3.mp4
- Video S4.mp4
- Video S5.mp4
- Video S6.mp4
